# Supplementary material for: Diagnostic and Economic Evaluation of [18F]FDG PET/CT Versus MRI for Lymph Node Staging in Nasopharyngeal Carcinoma: Implications for Individualized Upper-Neck-Only Irradiation
Source: J Clin Med. 2026 Feb 28;15(5):1849. doi: 10.3390/jcm15051849 (PMC12985516; doi:10.3390/jcm15051849)
Supplement: Supplementary file 1 [file jcm-15-01849-s001.zip]

Archive with 1 entries (1 files):
- jcm-4126162-supplementary.pdf
